# Supplementary material for: Ferroptosis Inducer Improves the Efficacy of Oncolytic Virus-Mediated Cancer Immunotherapy
Source: Biomedicines. 2022 Jun 15;10(6):1425. doi: 10.3390/biomedicines10061425 (PMC9219720; doi:10.3390/biomedicines10061425)
Supplement: Supplementary file 1 [file biomedicines-10-01425-s001.zip]

Archive with 1 entries (1 files):
- biomedicines-1668652-supplementary.pdf
